# Supplementary material for: Clinical Evaluation of the BIOFIRE SPOTFIRE Respiratory Panel
Source: Viruses. 2024 Apr 13;16(4):600. doi: 10.3390/v16040600 (PMC11055108; doi:10.3390/v16040600)
Supplement: Supplementary file 1 [file viruses-16-00600-s001.zip]

Archive with 1 entries (1 files):
- viruses-2909930-supplementary.pdf
